# Supplementary material for: Prognostic Value of N-Terminal Pro-Brain Natriuretic Peptide and High-Sensitivity Troponin T Levels in the Natural History of Transthyretin Amyloid Cardiomyopathy and Their Evolution after Tafamidis Treatment
Source: J Clin Med. 2021 Oct 22;10(21):4868. doi: 10.3390/jcm10214868 (PMC8584290; doi:10.3390/jcm10214868)
Supplement: Supplementary file 1 [file jcm-10-04868-s001.zip]

Archive with 1 entries (1 files):
- jcm-1407262-supplementary.pdf
